# Supplementary material for: Holobionts and ecological speciation: the intestinal microbiota of lake whitefish species pairs
Source: Microbiome. 2018 Mar 14;6:47. doi: 10.1186/s40168-018-0427-2 (PMC5853090; doi:10.1186/s40168-018-0427-2)
Supplement: Supplementary file 1 — Table S1. Steps used to reduce sequencing and PCR errors. (XLSX 9 kb) [file 40168_2018_427_MOESM1_ESM.xlsx]

## Sheet: Feuil1
Table S1 Steps used to reduce sequencing and PCR errors.
Main Step of filtration	Number of microbiota whitefish sequences	Number of water bacterial sequences	Number of all the Sequences (Whitefish + Water)
After make contigs	3681300	1801488	5482788
Remove sequences with ambiguous bases and lengths more than 450 bp	1470160	400368	1870528
Aligning paired ends (maximum two mismatches) and remove sequences with homopolymers of more than eight bp and with lengths less than 400 bp	1255617	393786	1649403
Remove chimeric sequences	1251463	388501	1639964
Remove sequences from chloroplasts, mitochondria and nonbacterial	1229767	373569	1603342
Number of final sequences	1229767	373569	1603342
Number of OTUs	10324	14717	24308
Number of genera	421	359	544
Coverage	99.20%	98.22%	98.98%
We followed the steps recommended by MOTHUR in the MiSeq SOP protocol.
