# Supplementary material for: Holobionts and ecological speciation: the intestinal microbiota of lake whitefish species pairs
Source: Microbiome. 2018 Mar 14;6:47. doi: 10.1186/s40168-018-0427-2 (PMC5853090; doi:10.1186/s40168-018-0427-2)
Supplement: Supplementary file 2 — Table S2. Bacterial taxa found in the PCR negative control. (XLSX 19 kb) [file 40168_2018_427_MOESM2_ESM.xlsx]

## Sheet: Feuil1
Table S2 Bacterial taxa found in the PCR negative control.
Species	Number of Sequences	BLAST Percent identity	BLAST E-value	Isolated
Acholeplasma multilocale	1	88 .63	5 .00E-160	Mammal
Aciditerrimonas ferrireducens	1	91 .42	3 .00E-172	Soil
Aerococcus urinae	1	83 .72	4 .00E-121	Human clinical specimen
Aeromonas sobria	3	98 .92	0	Fish
Anaerovorax odorimutans	1	93 .24	0	Water sediments
Atopobium parvulum	1	88 .22	9 .00E-148	Human clinical specimen
Bacillus aquimaris	2	97 .64	0	Seawater
Bacillus toyonensis	1	96 .15	0	Probiotic
Bradyrhizobium lupini	1	99 .54	0	Soil
Brevinema andersonii	1	90 .6	1 .00E-175	Mammal
Bythopirellula goksoyri	1	88 .6	9 .00E-158	Seawater
Candidatus Planktoluna	1	99 .55	0	Freshwater
Cellulosilyticum lentocellum	1	92 .38	5 .00E-180	Mammal
Chthoniobacter flavus	2	89 .21	3 .00E-163	Soil
Clostridium algifaecis	1	78 .24	6 .00E-70	Marine plant
Clostridium baratii	4	98 .01	0	Pathogen
Clostridium gasigenes	11	98 .59	0	Food
Clostridium huakuii	1	94 .34	0	Soil
Coxiella cheraxi	1	90 .99	7 .00E-179	Fish
Delftia acidovorans	1	98 .28	0	Environment
Desulfitispora alkaliphila	2	87 .99	7 .00E-154	Water sediments
Desulfobacca acetoxidans	1	91 .22	0	Soil
Desulfomonile limimaris	1	84 .57	3 .00E-127	Marine sediments
Desulfomonile tiedjei	1	93 .79	0	Soil
Erysipelothrix rhusiopathiae	1	88 .2	1 .00E-156	Fish pathogen
Eubacterium tarantellae	2	95 .44	0	Fish
Eubacterium tortuosum	2	85 .06	9 .00E-128	Chicken
Gaiella occulta	1	86 .26	6 .00E-140	Freshwater
Gloeobacter kilaueensis	1	90 .54	1 .00E-165	Lava Cave
Haloactinobacterium album	7	94 .97	0	Salt lake
Hespellia porcina	1	96 .83	0	Mammal
Intestinimonas butyriciproducens	1	92	1 .00E-176	Mammal
Iodobacter fluviatilis	1	98 .28	0	Water sediments
Lactobacillus amylovorus	1	98 .92	0	Probiotic
Lactobacillus crispatus	1	99 .14	0	Chicken
Lactobacillus johnsonii	1	99 .35	0	Probiotic
Legionella worsleiensis	2	95 .29	0	Freshwater
Lonsdalea quercina	1	93 .36	0	Plant
Luteolibacter luojiensis	1	97 .84	0	Soil
Marinobacter litoralis	1	90 .36	7 .00E-174	Seawater
Massilia consociata	1	98 .28	0	Human clinical specimen
Methylopila capsulata	1	96 .81	0	Soil
Natranaerovirga hydrolytica	1	89 .31	1 .00E-156	Freshwater
Natranaerovirga pectinivora	1	82 .96	3 .00E-108	Freshwater
Neorickettsia sennetsu	1	77 .09	1 .00E-62	Fish
Paludibacter propionicigenes	1	93 .28	0	Plant
Pelomonas aquatica	1	98 .49	0	Freshwater
Pirellula staleyi	1	88 .25	2 .00E-155	Freshwater
Planctomyces maris	1	87 .82	3 .00E-152	Seawater
Psychrosinus fermentans	1	97 .63	0	Freshwater
Rhodoplanes piscinae	1	95 .92	0	Fish
Roseimicrobium gellanilyticum	1	89 .81	9 .00E-168	Soil
Rothia sp.	1	99 .33	0	Environment
Serratia liquefaciens	3	96 .36	0	Fish pathogen
Simkania negevensis	1	90 .19	3 .00E-172	Fish pathogen
Stenotrophomonas chelatiphaga	1	83 .92	4 .00E-121	Soil
Stenotrophomonas sp.	6	97 .56	0	Soil
Thermogutta hypogea	1	86 .75	9 .00E-143	Soil
Verrucomicrobium spinosum	1	88 .25	7 .00E-154	Freshwater
Zavarzinella formosa	2	91 .56	0	Soil
The bacterial taxa were identified using BLAST and sources of isolation are provided. None of these species were associated with humans or laboratory environment.
