# Supplementary material for: Holobionts and ecological speciation: the intestinal microbiota of lake whitefish species pairs
Source: Microbiome. 2018 Mar 14;6:47. doi: 10.1186/s40168-018-0427-2 (PMC5853090; doi:10.1186/s40168-018-0427-2)
Supplement: Supplementary file 3 — Table S3. Bacterial species specific to a single whitefish species within lake obtained with Metastats and BLAST. (XLSX 17 kb) [file 40168_2018_427_MOESM3_ESM.xlsx]

## Sheet: Feuil1
Table S3 Bacterial species specific to a single whitefish species within lake obtained with Metastats and BLAST.
Bacterial Species	Lakes and Whitefish Species	Isolated
Aerococcus viridans	EN	Mammals
Anaerococcus prevotii	CD	Human clinical specimens
Aquabacterium parvum	CD	Water
Arsenicicoccus bolidensis	EN	Soil
Arsenicicoccus piscis	EN	Fish
Bacillus aquimaris	CN	Seawater
Bacteriovorax stolpii	EN	Feces
Bifidobacterium thermophilum	TD	Animals feces probiotics
Brachymonas denitrificans	CD	Soil
Cetobacterium somerae	CN-WN	Seawater and feces
Cloacibacterium normanense	ED	Wastewater
Clostridium baratii	CN	Agent of botulism
Clostridium disporicum	CN	Feces
Clostridium gasigenes	CN	Mammals
Clostridium sardiniense	CN	Soil and feces
Clostridium subterminale	CN	Soil and feces
Deefgea rivuli	CN -EN	Freshwater
Delftia acidovorans	CD	Environment
Dermacoccus profundi	CD	Seawater
Flavobacterium spartansii	CN	Fish pathogen
Flavobacterium succinicans	WD	Freshwater and soil
Flavobacterium terrigena	WD	Soil
Giesbergeria anulus	CD	Wastewater
Hydrogenophilus thermoluteolus	CN	Freshwater
Lactobacillus graminis	ED	Plant
Lactococcus lactis	CD	Fish
Leptotrichia wadei	ED	Human clinical specimens
Microbacterium luteolum	CD-EN	Soil
Micrococcus aloeverae	CD	Plant
Micrococcus cohnii	CD	Clinical environment
Micrococcus luteus	CD	Environment
Mycoplasma faucium	ED	Human clinical specimens
Myxococcus fulvus	EN	Soil
Nakamurella flavida	CD	Plant
Neisseria mucosa	CD	Plant
Neorickettsia risticii	EN	Water animals
Nocardioides ginsengagri	CD	Plant
Novosphingobium kunmingense	CN	Soil
Paracoccus marinus	CD	Seawater
Peptoniphilus gorbachii	CD	Human clinical specimens
Plesiomonas shigelloides	CD	Freshwater, freshwater fish
Rickettsia prowazekii	EN	Feces
Rickettsia typhi	EN	Insect
Serratia ficaria	EN	Plant
Serratia fonticola	EN	Freshwater
Serratia liquefaciens	EN	Freshwater and feces
Serratia plymuthica	EN	Soil and plant
Serratia proteamaculans	EN	Plant
Streptomyces manipurensis	EN	Soil
Turicibacter sanguinis	CD	Human clinical specimens
Veillonella tobetsuensis	CN	Human clinical specimens
No specific bacterial species were found only on dwarf whitefish or only on normal whitefish. However, all these bacterial species could be implicated of the whitefish speciation process. C: Cliff, E: East, I: Indian, T: Témiscouata, W: Webster, N: normal whitefish and D: dwarf whitefish.
